# Supplementary material for: PFKFB3 Inhibitor 3PO Reduces Cardiac Remodeling after Myocardial Infarction by Regulating the TGF-β1/SMAD2/3 Pathway
Source: Biomolecules. 2023 Jul 3;13(7):1072. doi: 10.3390/biom13071072 (PMC10377206; doi:10.3390/biom13071072)
Supplement: Supplementary file 1 [file biomolecules-13-01072-s001.zip]

Archive with 1 entries (1 files):
- biomolecules-2359801-supplementary.pdf
